# Supplementary material for: Acute Inflammation Induces Neuroendocrine and Opioid Receptor Genes Responses in the Seabass Dicentrarchus labrax Brain
Source: Biology (Basel). 2022 Feb 24;11(3):364. doi: 10.3390/biology11030364 (PMC8945561; doi:10.3390/biology11030364)
Supplement: Supplementary file 1 [file biology-11-00364-s001.zip]

Archive with 1 entries (1 files):
- biology-1583839-supplementary.pdf
